# Supplementary material for: Breastfeeding and impact on childhood hospital admissions: a nationwide birth cohort in South Korea
Source: Nat Commun. 2023 Sep 20;14:5819. doi: 10.1038/s41467-023-41516-y (PMC10511528; doi:10.1038/s41467-023-41516-y)
Supplement: Supplementary file 3 — Source Data [file 41467_2023_41516_MOESM3_ESM.xlsx]

## Sheet: Figure 3
Figure 3a
			Partially BM	Partially BM (admission events)	Partially BM (individuals with at least one event)	Exclusive BM	Exclusive BM (admission events)	Exclusive BM (individuals with at least one event)	Fully formula	Fully formula (admission events)	Fully formula (individuals with at least one event)
	Infection	<1 year	0.82 (0.81 to 0.82)	60928	80637	0.80 (0.79 to 0.80)	117877	154390	1.0 (ref)	138784	193444
		1-2 years	0.87 (0.86 to 0.88)	87842	151144	0.83 (0.83 to 0.84)	169892	287920	1.0 (ref)	188669	339843
		3-4 years	0.89 (0.88 to 0.90)	49105	72594	0.87 (0.86 to 0.87)	96284	141308	1.0 (ref)	103320	158604
		5-6 years	0.88 (0.87 to 0.90)	29211	38529	0.85 (0.84 to 0.87)	58006	76513	1.0 (ref)	62256	84509
		7-10 years	0.89 (0.87 to 0.91)	15106	19985	0.86 (0.84 to 0.87)	31897	42156	1.0 (ref)	31993	43499
	GI	<1 year	0.81 (0.80 to 0.83)	14506	16442	0.78 (0.77 to 0.79)	27821	31328	1.0 (ref)	34312	39793
		1-2 years	0.86 (0.84 to 0.87)	25856	33113	0.83 (0.82 to 0.84)	51130	64911	1.0 (ref)	57720	75735
		3-4 years	0.88 (0.87 to 0.90)	15357	18642	0.87 (0.86 to 0.89)	30637	37025	1.0 (ref)	33322	41219
		5-6 years	0.87 (0.85 to 0.89)	9009	10386	0.86 (0.85 to 0.88)	18349	21346	1.0 (ref)	19590	23150
		7-10 years	0.87 (0.85 to 0.90)	5413	6553	0.87 (0.84 to 0.89)	12013	14386	1.0 (ref)	11866	14610
Figure 3b
			Partially BM			Exclusive BM
	Respiratory	<1 year	0.77 (0.67 to 0.88)	279	285	0.65 (0.57 to 0.73)	460	470	1.0 (ref)	702	734
		1-2 years	0.88 (0.82 to 0.94)	1296	1380	0.80 (0.75 to 0.84)	2350	2481	1.0 (ref)	2867	3076
		3-4 years	0.99 (0.95 to 1.03)	3127	3236	0.94 (0.90 to 0.97)	5842	6080	1.0 (ref)	6078	6325
		5-6 years	0.97 (0.93 to 1.01)	3773	3875	1.00 (0.97 to 1.03)	7885	8080	1.0 (ref)	7438	7655
		7-10 years	0.98 (0.93 to 1.05)	1592	1658	0.99 (0.95 to 1.04)	3521	3636	1.0 (ref)	3067	3183
	GU	<1 year	0.89 (0.82 to 0.96)	826	867	0.78 (0.73 to 0.84)	1381	1449	1.0 (ref)	1795	1880
		1-2 years	0.93 (0.83 to 1.04)	468	500	0.81 (0.74 to 0.89)	800	834	1.0 (ref)	974	1029
		3-4 years	0.81 (0.70 to 0.93)	310	328	0.73 (0.65 to 0.82)	546	578	1.0 (ref)	701	776
		5-6 years	1.05 (0.89 to 1.25)	229	254	0.91 (0.79 to 1.05)	415	449	1.0 (ref)	433	461
		7-10 years	0.97 (0.79 to 1.18)	155	180	0.86 (0.73 to 1.02)	321	351	1.0 (ref)	307	350
Figure 3c
			Partially BM			Exclusive BM
	Oral cavity	<1 year	0.72 (0.54 to 0.97)	62	62	0.71 (0.56 to 0.90)	117	119	1.0 (ref)	169	170
		1-2 years	0.93 (0.78 to 1.12)	172	174	0.82 (0.70 to 0.96)	309	314	1.0 (ref)	363	370
		3-4 years	0.96 (0.76 to 1.22)	106	109	0.78 (0.64 to 0.96)	175	178	1.0 (ref)	216	220
		5-6 years	0.81 (0.62 to 1.04)	84	88	0.95 (0.78 to 1.16)	210	214	1.0 (ref)	208	214
		7-10 years	0.90 (0.66 to 1.22)	62	63	0.99 (0.78 to 1.26)	146	153	1.0 (ref)	131	133
	Mental health	<1 year	1.38 (0.45 to 4.25)	5	5	1.75 (0.69 to 4.46)	11	11	1.0 (ref)	8	8
		1-2 years	0.96 (0.51 to 1.78)	13	17	0.78 (0.45 to 1.34)	26	26	1.0 (ref)	33	33
		3-4 years	0.90 (0.43 to 1.90)	12	37	0.82 (0.45 to 1.52)	26	49	1.0 (ref)	47	58
		5-6 years	1.83 (0.96 to 3.51)	22	60	1.41 (0.81 to 2.47)	43	99	1.0 (ref)	51	59
		7-10 years	0.78 (0.43 to 1.43)	34	66	0.94 (0.59 to 1.52)	57	158	1.0 (ref)	65	131
	Injury	<1 year	0.99 (0.95 to 1.04)	2559	2652	0.97 (0.93 to 1.01)	4925	5065	1.0 (ref)	5026	5231
		1-2 years	1.02 (0.97 to 1.07)	2538	2757	1.01 (0.97 to 1.05)	5032	5490	1.0 (ref)	4845	5250
		3-4 years	0.96 (0.91 to 1.01)	2132	2312	1.02 (0.98 to 1.07)	4444	4930	1.0 (ref)	4214	4630
		5-6 years	0.99 (0.94 to 1.04)	2163	2425	1.01 (0.97 to 1.06)	4555	5065	1.0 (ref)	4208	4667
		7-10 years	0.98 (0.93 to 1.03)	2200	2502	0.98 (0.94 to 1.04)	4824	5464	1.0 (ref)	4187	4826
